# Supplementary material for: Knowledge Connects Our Hearts and Lands: A Qualitative Research Study on Stewarding Indigenous Traditional Ecological Knowledges for Community Well-Being
Source: Int J Environ Res Public Health. 2025 Oct 15;22(10):1573. doi: 10.3390/ijerph22101573 (PMC12562921; doi:10.3390/ijerph22101573)
Supplement: Supplementary file 1 [file ijerph-22-01573-s001.zip]

Archive with 3 entries (2 files):
- ijerph-3869833-supplementary/
- ijerph-3869833-supplementary/S1-Interview codebook S1 Qual res study Indigenous TEK.pdf
- ijerph-3869833-supplementary/S2-Focus group Codebook S1 Qual res study Indigenous TEK.pdf
